# Supplementary material for: Improving postnatal social support using antenatal group-based psychoeducation: a cluster randomized controlled trial
Source: Front Glob Womens Health. 2025 Mar 28;6:1510725. doi: 10.3389/fgwh.2025.1510725 (PMC11986638; doi:10.3389/fgwh.2025.1510725)
Supplement: Supplementary file 1 [file Datasheet1.zip]

Archive with 3 entries (2 files):
- New folder/
- New folder/Supplementary File S1.pdf
- New folder/Supplementary Table S1)..docx
